# Supplementary material for: In Vitro and In Silico Studies of Maculosin as a Melanogenesis and Tyrosinase Inhibitor
Source: Molecules. 2025 Feb 13;30(4):860. doi: 10.3390/molecules30040860 (PMC11858074; doi:10.3390/molecules30040860)
Supplement: Supplementary file 1 [file molecules-30-00860-s001.zip]

Archive with 1 entries (1 files):
- molecules-3380651-supplementary.pdf
